# Supplementary material for: Early and Late Influenza Vaccine Effectiveness in South Korea During the 2023–2024 Season
Source: Vaccines (Basel). 2025 Feb 17;13(2):197. doi: 10.3390/vaccines13020197 (PMC11861641; doi:10.3390/vaccines13020197)
Supplement: Supplementary file 1 [file vaccines-13-00197-s001.zip]

Archive with 1 entries (1 files):
- vaccines-3423336-supplementary.pdf
